# Supplementary material for: A one-day surgical-skill training course for medical students’ improved surgical skills and increased interest in surgery as a career
Source: BMC Med Educ. 2017 Dec 28;17:265. doi: 10.1186/s12909-017-1106-x (PMC5745757; doi:10.1186/s12909-017-1106-x)
Supplement: Supplementary file 1 — Raw data of SSW. Sheet 1 includes participants’ score before and after the program. Sheet 2 includes survey of the participants. (XLSX 22 kb) [file 12909_2017_1106_MOESM1_ESM.xlsx]

## Sheet: Check-list scoring
Number	Year	Initial	Grade	Pre	Post	improvement
1	2016	PJE	1	12	18	6
2	2016	NJH	1	9	19	10
3	2016	HJP	1	13	20	7
4	2016	PHJ	1	13	19	6
5	2016	KKJ	2	16	20	4
6	2016	KSJ	2	13	19	6
7	2016	KJK	2	20	20	0
8	2016	KMT	2	16	19	3
9	2016	KJH	2	13	19	6
10	2016	KMG	2	15	18	3
11	2016	LJW	2	13	20	7
12	2016	RSY	2	20	20	0
13	2016	CBY	2	12	20	8
14	2016	KYM	2	13	19	6
15	2016	LHJ	2	14	20	6
16	2016	LKE	2	18	20	2
17	2016	PDH	2	14	20	6
18	2016	KWJ	2	18	20	2
19	2016	LHS	2	13	20	7
20	2016	KSH	2	12	20	8
21	2016	LEJ	2	12	20	8
22	2016	LYJ	2	14	20	6
23	2016	PJY	2	8	20	12
24	2016	LJS	2	16	20	4
25	2016	JW	3	18	20	2
26	2016	PJY	2	6	17	11
27	2016	LEJ	3	19	20	1
28	2016	LJY	3	19	20	1
29	2016	KHK	3	20	20	0
30	2016	AJH	3	14	20	6
31	2016	KSK	3	16	20	4
32	2016	SSH	3	15	19	4
33	2016	CYJ	3	13	19	6
34	2016	KSJ	3	15	19	4
35	2016	KCY	3	15	19	4
36	2016	NSW	4	15	20	5
37	2016	SWY	3	16	19	3
38	2016	GKC	3	16	20	4
39	2016	LJH	3	16	20	4
40	2016	LSH	3	16	20	4
41	2016	LCH	3	13	20	7
42	2016	LJA	3	16	20	4
43	2016	HBY	3	15	18	3
44	2016	LSY	3	17	19	2
45	2016	GYG	3	18	20	2
46	2015	KSY	1	14	20	6
47	2015	LSW	1	11	19	8
48	2015	KTY	1	12	18	6
49	2015	SDW	1	14	20	6
50	2015	PEJ	1	12	20	8
51	2015	PSH	1	14	20	6
52	2015	HSJ	1	10	20	10
53	2015	HJW	1	9	20	11
54	2015	LSY	1	10	20	10
55	2015	LSE	1	9	20	11
56	2015	JJW	1	9	19	10
57	2015	KJH	1	9	20	11
58	2015	KJK	1	7	19	12
59	2015	LSY	1	12	20	8
60	2015	KBS	1	12	19	7
61	2015	HJH	2	11	19	8
62	2015	LKS	2	13	20	7
63	2015	KJS	2	14	19	5
64	2015	KHJ	2	10	20	10
65	2015	KCA	2	9	18	9
66	2015	PS	2	15	19	4
67	2015	BCJ	2	15	19	4
68	2015	OSS	2	14	18	4
69	2015	KHH	2	12	17	5
70	2015	KHJ	2	13	18	5
71	2015	PJY	2	13	17	4
72	2015	JSK	2	9	19	10
73	2015	JHG	3	14	18	4
74	2015	PJH	3	18	19	1
75	2015	PSJ	3	19	20	1
76	2015	KGY	3	17	20	3
77	2015	LSY	3	10	17	7
78	2015	LSY	3	11	18	7
79	2015	SSJ	3	12	17	5
80	2015	KEY	3	14	20	6
81	2015	JMK	3	14	20	6
82	2015	SMK	3	16	20	4
83	2015	LHJ	3	15	20	5
84	2015	LSA	3	16	20	4
85	2015	LNR	3	16	20	4
86	2015	SYJ	3	16	20	4
87	2015	KYC	3	17	20	3
88	2015	CBY	4	20	19	-1
89	2015	PSK	4	16	20	4
90	2015	PWY	4	17	20	3
91	2015	BSW	4	16	20	4

## Sheet: survey
	Year	Grade	Route of participation	What you expected	Good point	Satisfaction	Not good point	Useful session	Lacking in time session	Interest to surgery as a career (before the program)	Interest to surgery as a career (after the program)	Recommend to the others?
1	2016	1	2	1	3,4	1	5	1,2,3,4,5	0	1	1	1
2	2016	1	3	1,3,4	1,2,3,4	1	5	2,3,4	1	1	1	1
3	2016	1	1	1	3	1	5	7	7	3	1	1
4	2016	1	3	3,5	1,3,4,6	1	5	4	1	1	1	1
5	2016	2	3	1	3	1	5	5	5	2	3	1
6	2016	2	1	1	2	1	5	6	6	3	1	1
7	2016	2	2	1	4	1	5	5	5	1	1	1
8	2016	2	3	3	4	1	5	4	2,5	1	1	1
9	2016	2	1,2	1	2,3	2	5	3,4	5	1	1	1
10	2016	2	3	3	3	1	6	1,2,3,4,5,6	0	1	1	1
11	2016	2	2	1	4	1	5	5	5	3	3	1
12	2016	2	1	1	2	1	5	2	6	1	1	1
13	2016	2	3	1	4	1	5	2	5	3	1	1
14	2016	2	3	1	3	2	6	3	6	3	3	1
15	2016	2	1	1	3	1	5	3	5	3	1	1
16	2016	2	1	2	2	1	5	4	1	1	1	1
17	2016	2	1	2	3	1	5	4	5	2	3	1
18	2016	2	3	1	3	1	5	4	4	3	3	1
19	2016	2	1	1	2	1	5	4	1	3	1	1
20	2016	2	3	1	4	2	6	2	6	3	3	1
21	2016	2	3	4	2	1	5	4	0	2	3	1
22	2016	2	1	1	3	1	5	3	5	2	1	1
23	2016	2	1	1	3	1	5	2	6	1	1	1
24	2016	2	3	3	4	2	5	3	6	1	1	1
25	2016	2	2	2	4	1	5	4	0	1	1	1
26	2016	2	3	1	3	1	5	5	5	3	1	1
27	2016	3	1	1	3	2	5	7	6	3	3	1
28	2016	3	1	3	3	1	5	6	6	1	1	1
29	2016	3	1	1	3	1	5	2,3	6	2	2	1
30	2016	3	1	2	4	1	5	2	6	3	3	1
31	2016	3	3	3	3	1	5	3	6	1	1	1
32	2016	3	1	2	3	1	5	6	5	1	1	1
33	2016	3	2	1	3	1	5	3	6	1	1	1
34	2016	3	1	1	1	1	5	5	5	1	1	1
35	2016	3	1	2	4	2	5	2	6	3	3	1
36	2016	3	1	1,2,3	3	2	5	6	6	1	1	1
37	2016	3	3	3	2	2	5	7	6	1	1	1
38	2016	3	3	1	3	1	5	6	7	1	3	1
39	2016	3	1	2	4	1	5	3	7	1	1	1
40	2016	3	1	1	3	2	5	5,6	7	1	1	1
41	2016	3	1	2	2	2	3	6	6	1	1	1
42	2016	3	1	3	3	1	5	3	6	1	1	1
43	2016	3	3	3,5	3	1	5	5	5,6	1	1	1
44	2016	3	1	3	4	1	5	3,7	7	3	1	1
45	2016	3	1	1	3	1	5	7	6	1	1	1
46	2016	4	3	3	3	1	5	3	6	1	1	1
47	2015	1	2	1	6	1	5	2	5	2	3	1
48	2015	1	2	1	4	1	6	2	1	3	1	1
49	2015	1	1	1	3	1	5	5	6	1	1	1
50	2015	2	3	1,3	3,4	1	2	5	6	1	1	1
51	2015	2	2	3	3,6	1	5	2	1	1	1	1
52	2015	1	1	1	3	1	5	2	7	3	1	1
53	2015	1	1	3	3	1	5	5	6	1	1	1
54	2015	1	2	3	3	1	5	2	5,6	1	1	1
55	2015	1	1	1	3	2	5	2	5	2	1	1
56	2015	1	1	1	3	1	5	2	5	2	3	1
57	2015	3	2	1	3	1	5	7	6	3	1	1
58	2015	2	2	1	3	1	5	2	5	3	1	1
59	2015	2	2	1	4	1	5	5	7	1	1	1
60	2015	2	1	1	2	2	5	2	6	2	1	1
61	2015	2	2	1,3	3,4	1	5	2	2	3	1	1
62	2015	3	1	1,3	2,3,4	1	5	2,6	6	1	1	1
63	2015	3	1	1	3	1	5	6	6	2	1	1
64	2015	3	1	1,2	2,3,4	1	5	2	6	3	1	1
65	2015	3	2	1	3	1	5	6	7	1	1	1
66	2015	1	1	1	2	2	5	2	2	3	1	1
67	2015	1	1	1	3	1	5	2	7	1	1	1
68	2015	1	2	1	3	1	5	2	5	2	1	1
69	2015	1	2	1	3	1	5	5	1	3	3	1
70	2015	1	1	1	3	2	5	2	2	3	1	1
71	2015	3	2	3	3	1	5	6,7	6	1	1	1
72	2015	3	2	3	1,2,3	1	5	2	7	1	1	1
73	2015	3	1	3	2,3	2	5	6	2	1	1	1
74	2015	3	2	3	3	1	5	6	6	1	1	1
75	2015	3	1	2	3	1	6	2,6	6	3	3	1
76	2015	1	1	1	3	1	5	2	5	3	1	1
77	2015	2	1	3	3	1	5	2	7	1	1	1
78	2015	2	2	3	4	1	5	2	5	1	1	1
79	2015	2	2	1	3	1	5	2	7	1	1	1
80	2015	2	2	3	3	1	5	5	5	1	1	1
81	2015	2	3	1	3	2	5	5	5	1	1	1
82	2015	1	2	1	3	2	5,6	2,6	7	1	1	1
83	2015	3	1	1	3	2	5	7	5	3	1	1
84	2015	4	2	3	1,2,3,4	1	5	1,2,7	7	1	1	1
85	2015	4	1	2	3	1	5	2,5	6	3	1	1
86	2015	4	2	1,4	3	2	5	5,6,7	7,6	1	1	1
87	2015	3	2	3	3	2	5	7	1	1	1	1
88	2015	3	2	2	3,4	1	5	2	6	1	1	1
89	2015	3	1	1	2,3,6	1	5	7	6	3	1	1
90	2015	3	1	1	3	1	5	2	6	3	3	1
91	2015	4	2	1	3	1	5	2	6	1	1	1
